# Supplementary material for: Robust Prognostic Gene Expression Signatures in Bladder Cancer and Lung Adenocarcinoma Depend on Cell Cycle Related Genes
Source: PLoS One. 2014 Jan 22;9(1):e85249. doi: 10.1371/journal.pone.0085249 (PMC3898982; doi:10.1371/journal.pone.0085249)
Supplement: File S6 — Prognostic modules associated with outcome in tobacco-related cancers (Table S5) (Excel XLSX file). In each cohort, over-represented Gene Ontology (GO) terms and KEGG pathways were identified from lists of genes significantly predictive of disease outcome (progression in BL patients and survival in BL, LUAD, LUSC, and HNSCC patients, P<0.01) using the DAVID gene annotation enrichment analysis toolkit. Consistently prognostic modules were identified by ranking all modules first by the number of cohorts with significant results (FDR<20%) and then by average p-value. There were no significantly over-represented prognostic modules in HNSCC patient cohorts at FDR<20%. (XLS) [file pone.0085249.s006.xls]

## Sheet: BL-Survival-GO
	False Discovery Rate (%)
Gene Ontology (GO) Term	Blaveri	CNUH	Dyrskjot	Lindgren	MSKCC
GO:0022403~cell cycle phase	0.000933929	1.59664e-26	0.0521694	0.0172733
GO:0022402~cell cycle process	0.00206529	2.75106e-25	0.0852093	0.00559543
GO:0000278~mitotic cell cycle	0.00137368	5.90731e-23	0.179072	0.00935991
GO:0007049~cell cycle	0.00966857	1.96348e-24	0.0449975	0.32297
GO:0000279~M phase	0.00215616	6.10962e-26	2.20682	0.198015
GO:0007067~mitosis	0.000184566	5.56375e-24	4.08954	0.0157401
GO:0000280~nuclear division	0.000184566	5.56375e-24	4.08954	0.0157401
GO:0000087~M phase of mitotic cell cycle	0.000224623	2.01789e-23	4.59041	0.0198042
GO:0048285~organelle fission	0.000285515	9.61334e-23	5.29368	0.0261283
GO:0051726~regulation of cell cycle	0.358307	0.000154644	2.32207	4.72441
GO:0051301~cell division	0.000629698	6.10623e-13		0.164155
GO:0008544~epidermis development			0.259269	6.6395	0.0104163
GO:0031577~spindle checkpoint	5.61312	0.310287		2.59651
GO:0051325~interphase		0.0455438	0.809312	8.91143
GO:0007398~ectoderm development			0.10465	11.1623	0.000138689
GO:0051329~interphase of mitotic cell cycle		0.0280164	3.85356	7.66771
GO:0030199~collagen fibril organization		2.36982	10.1246	0.42697
GO:0007093~mitotic cell cycle checkpoint	6.62456	3.45123		16.6349
GO:0007059~chromosome segregation	0.00443164	4.73013e-06
GO:0007010~cytoskeleton organization		0.0988701	0.0996475
GO:0042127~regulation of cell proliferation			0.000183769	0.423144
GO:0007346~regulation of mitotic cell cycle	1.74206	0.00740589
GO:0001568~blood vessel development			2.42271	0.0154753
GO:0030198~extracellular matrix organization			0.721353	1.95196
GO:0007155~cell adhesion			0.000688788		2.86146
GO:0022610~biological adhesion			0.000708425		2.86146
GO:0010564~regulation of cell cycle process	2.85613	0.00660767
GO:0001944~vasculature development			2.89943	0.0213003
GO:0009611~response to wounding			0.000724855	3.81898
GO:0000070~mitotic sister chromatid segregation	4.03538	0.0280796
GO:0000075~cell cycle checkpoint		0.164362		3.90561
GO:0000819~sister chromatid segregation	4.36024	0.0385095
GO:0045839~negative regulation of mitosis	5.61312	0.310287
GO:0051784~negative regulation of nuclear division	5.61312	0.310287
GO:0045841~negative regulation of mitotic metaphase/anaphase transition	4.72165	1.92921
GO:0007094~mitotic cell cycle spindle assembly checkpoint	4.72165	1.92921
GO:0051270~regulation of cell motion			6.40923	0.887385
GO:0031099~regeneration			3.45948	4.29283
GO:0043062~extracellular structure organization			9.18333	0.759873
GO:0040012~regulation of locomotion			1.61315	8.81826
GO:0016477~cell migration			5.69024	6.34893
GO:0009314~response to radiation		5.20588	7.86787
GO:0007088~regulation of mitosis	13.3781	0.0491917
GO:0051783~regulation of nuclear division	13.3781	0.0491917
GO:0030334~regulation of cell migration			2.9138	11.4192
GO:0042060~wound healing			6.01496	8.53487
GO:0048015~phosphoinositide-mediated signaling	7.11112	7.99344
GO:0010033~response to organic substance			0.312046	16.2129
GO:0030071~regulation of mitotic metaphase/anaphase transition	17.5652	2.36707
GO:0051674~localization of cell			11.543	14.5055
GO:0048870~cell motility			11.543	14.5055
GO:0006259~DNA metabolic process		1.04281e-08
GO:0006260~DNA replication		2.3887e-08
GO:0006281~DNA repair		9.19812e-08
GO:0006974~response to DNA damage stimulus		3.87975e-07
GO:0007017~microtubule-based process		3.89879e-06
GO:0007051~spindle organization		4.99467e-06
GO:0033554~cellular response to stress		7.90706e-05
GO:0000226~microtubule cytoskeleton organization		0.000127965
GO:0051276~chromosome organization		0.000157311
GO:0006323~DNA packaging		0.000364477
GO:0008284~positive regulation of cell proliferation			0.000827344
GO:0065004~protein-DNA complex assembly		0.00164718
GO:0006333~chromatin assembly or disassembly		0.00225565
GO:0034728~nucleosome organization		0.00251221
GO:0006334~nucleosome assembly		0.00610081
GO:0031497~chromatin assembly		0.0112983
GO:0051327~M phase of meiotic cell cycle		0.011797
GO:0007126~meiosis		0.011797
GO:0034621~cellular macromolecular complex subunit organization		0.0143687
GO:0051321~meiotic cell cycle		0.0168184
GO:0007167~enzyme linked receptor protein signaling pathway			0.0183759
GO:0006954~inflammatory response			0.0409992
GO:0042330~taxis			0.081401
GO:0006935~chemotaxis			0.081401
GO:0006952~defense response			0.0920205
GO:0008283~cell proliferation		0.0959506
GO:0034622~cellular macromolecular complex assembly		0.104393
GO:0007018~microtubule-based movement		0.112533
GO:0000079~regulation of cyclin-dependent protein kinase activity		0.134235
GO:0030855~epithelial cell differentiation					0.281454
GO:0006928~cell motion			0.281591
GO:0006297~nucleotide-excision repair, DNA gap filling		0.390716
GO:0001501~skeletal system development			0.494898
GO:0031100~organ regeneration			0.572612
GO:0060429~epithelium development					0.680074
GO:0045740~positive regulation of DNA replication			0.767688
GO:0043933~macromolecular complex subunit organization		0.868952
GO:0030216~keratinocyte differentiation					0.985251
GO:0010948~negative regulation of cell cycle process		1.03297
GO:0007052~mitotic spindle organization		1.35195
GO:0007179~transforming growth factor beta receptor signaling pathway			1.86186
GO:0048514~blood vessel morphogenesis				1.93276
GO:0048010~vascular endothelial growth factor receptor signaling pathway				1.98237
GO:0007405~neuroblast proliferation		2.0092
GO:0031023~microtubule organizing center organization		2.18492
GO:0009913~epidermal cell differentiation					2.3251
GO:0007127~meiosis I		2.35319
GO:0042493~response to drug				2.35705
GO:0006310~DNA recombination		2.39479
GO:0030593~neutrophil chemotaxis			2.60782
GO:0042981~regulation of apoptosis				2.62265
GO:0008361~regulation of cell size			2.64736
GO:0065003~macromolecular complex assembly		2.81438
GO:0018149~peptide cross-linking				2.82054
GO:0019318~hexose metabolic process				2.88435
GO:0043588~skin development		3.03321
GO:0043067~regulation of programmed cell death				3.03986
GO:0006261~DNA-dependent DNA replication		3.19034
GO:0010941~regulation of cell death				3.19902
GO:0007242~intracellular signaling cascade				3.67431
GO:0007229~integrin-mediated signaling pathway			3.68279
GO:0007178~transmembrane receptor protein serine/threonine kinase signaling pathway			3.85356
GO:0006836~neurotransmitter transport		4.03948
GO:0007584~response to nutrient			4.05512
GO:0009991~response to extracellular stimulus			4.08954
GO:0006325~chromatin organization		4.50538
GO:0007169~transmembrane receptor protein tyrosine kinase signaling pathway			4.59041
GO:0045103~intermediate filament-based process			4.68866
GO:0051640~organelle localization		4.99365
GO:0007626~locomotory behavior			5.41922
GO:0007610~behavior			5.72431
GO:0051656~establishment of organelle localization		5.87304
GO:0051053~negative regulation of DNA metabolic process		6.00187
GO:0032964~collagen biosynthetic process				6.4009
GO:0006955~immune response			6.70794
GO:0000731~DNA synthesis during DNA repair		6.90246
GO:0033559~unsaturated fatty acid metabolic process			7.19129
GO:0031667~response to nutrient levels			7.22258
GO:0000082~G1/S transition of mitotic cell cycle		7.29818
GO:0010627~regulation of protein kinase cascade				7.40226
GO:0006631~fatty acid metabolic process			7.4352
GO:0019220~regulation of phosphate metabolic process			7.62001
GO:0051174~regulation of phosphorus metabolic process			7.62001
GO:0043039~tRNA aminoacylation	7.961
GO:0006418~tRNA aminoacylation for protein translation	7.961
GO:0043038~amino acid activation	7.961
GO:0042454~ribonucleoside catabolic process		8.27086
GO:0008202~steroid metabolic process			8.33719
GO:0031960~response to corticosteroid stimulus			8.33887
GO:0048771~tissue remodeling				8.51214
GO:0005996~monosaccharide metabolic process				8.5567
GO:0043066~negative regulation of apoptosis				8.62263
GO:0048545~response to steroid hormone stimulus				8.81826
GO:0010035~response to inorganic substance			9.0631
GO:0006635~fatty acid beta-oxidation			9.20745
GO:0043069~negative regulation of programmed cell death				9.67004
GO:0051054~positive regulation of DNA metabolic process			9.91207
GO:0060548~negative regulation of cell death				9.99313
GO:0008156~negative regulation of DNA replication		10.2867
GO:0030155~regulation of cell adhesion				10.3483
GO:0050900~leukocyte migration			10.5204
GO:0008203~cholesterol metabolic process			11.4399
GO:0010604~positive regulation of macromolecule metabolic process				11.7903
GO:0007166~cell surface receptor linked signal transduction					11.9381
GO:0007243~protein kinase cascade				12.5364
GO:0051129~negative regulation of cellular component organization				12.6093
GO:0048599~oocyte development				13.0374
GO:0045934~negative regulation of nucleobase, nucleoside, nucleotide and nucleic acid metabolic process		13.3642
GO:0006693~prostaglandin metabolic process	13.4912
GO:0006692~prostanoid metabolic process	13.4912
GO:0006275~regulation of DNA replication			13.8819
GO:0031570~DNA integrity checkpoint		13.8985
GO:0009725~response to hormone stimulus			14.1673
GO:0009628~response to abiotic stimulus			14.4223
GO:0033043~regulation of organelle organization		14.5136
GO:0040017~positive regulation of locomotion			14.5978
GO:0009994~oocyte differentiation				14.7412
GO:0032535~regulation of cellular component size			14.8
GO:0001817~regulation of cytokine production			15.2816
GO:0032103~positive regulation of response to external stimulus			15.3734
GO:0030036~actin cytoskeleton organization			15.431
GO:0014068~positive regulation of phosphoinositide 3-kinase cascade			16.1326
GO:0040007~growth			16.1796
GO:0031327~negative regulation of cellular biosynthetic process		16.3292
GO:0016125~sterol metabolic process			16.3492
GO:0009890~negative regulation of biosynthetic process		17.0617
GO:0008344~adult locomotory behavior					17.0757
GO:0051172~negative regulation of nitrogen compound metabolic process		17.2078
GO:0051052~regulation of DNA metabolic process		17.3132
GO:0051297~centrosome organization		17.7406
GO:0009062~fatty acid catabolic process			17.7696
GO:0014066~regulation of phosphoinositide 3-kinase cascade			18.6436
GO:0030595~leukocyte chemotaxis			19.0218
GO:0051235~maintenance of location		19.4642

## Sheet: BL-Survival-KEGG
	False Discovery Rate (%)
KEGG Pathway	Blaveri	CNUH	Dyrskjot	Lindgren	MSKCC
hsa04110:Cell cycle		0.000375015	0.699723	0.270335
hsa04512:ECM-receptor interaction		0.856513	0.213791	1.1683
hsa04510:Focal adhesion			0.0287637	0.129729
hsa05219:Bladder cancer			9.11199	0.593688
hsa04914:Progesterone-mediated oocyte maturation		15.4668		5.75286
hsa03030:DNA replication		0.182709
hsa03430:Mismatch repair		0.557328
hsa04060:Cytokine-cytokine receptor interaction			4.70344
hsa04621:NOD-like receptor signaling pathway			7.23361
hsa03410:Base excision repair		8.50382
hsa00970:Aminoacyl-tRNA biosynthesis	8.64776
hsa03440:Homologous recombination		9.74492
hsa04115:p53 signaling pathway			10.4765
hsa04114:Oocyte meiosis		12.53
hsa03420:Nucleotide excision repair		13.3682

## Sheet: BL-Pro-GO
	False Discovery Rate (%)
Gene Ontology (GO) Term	CNUH	Dyrskjot	Lindgren
GO:0000278~mitotic cell cycle	7.64475e-23	0.566824	2.6171
GO:0007049~cell cycle	1.68144e-21	0.0508822	4.84917
GO:0022403~cell cycle phase	4.385e-22	0.0618885	4.86243
GO:0051726~regulation of cell cycle	6.24937e-06	0.0121842
GO:0022402~cell cycle process	3.13363e-22	0.0126691
GO:0051325~interphase	0.052632	0.0689499
GO:0051329~interphase of mitotic cell cycle	0.037162	0.208031
GO:0000075~cell cycle checkpoint	0.00155743	0.247736
GO:0000280~nuclear division	2.68761e-21		0.885317
GO:0007067~mitosis	2.68761e-21		0.885317
GO:0000087~M phase of mitotic cell cycle	8.62137e-22		0.972836
GO:0048285~organelle fission	1.9132e-20		1.09145
GO:0033554~cellular response to stress	0.0357857	1.18798
GO:0000079~regulation of cyclin-dependent protein kinase activity	2.78666	0.0469468
GO:0051301~cell division	1.9762e-12		3.9223
GO:0051052~regulation of DNA metabolic process	4.62176	0.155186
GO:0000279~M phase	3.34425e-21
GO:0042981~regulation of apoptosis		2.64776e-07
GO:0043067~regulation of programmed cell death		4.03221e-07
GO:0010941~regulation of cell death		4.73299e-07
GO:0009611~response to wounding		7.01754e-06
GO:0042127~regulation of cell proliferation		2.88105e-05
GO:0007059~chromosome segregation	4.69047e-05
GO:0043066~negative regulation of apoptosis		8.37795e-05
GO:0051270~regulation of cell motion		0.000101191
GO:0043069~negative regulation of programmed cell death		0.000119832
GO:0060548~negative regulation of cell death		0.000127639
GO:0006954~inflammatory response		0.000320195
GO:0007051~spindle organization	0.000329229
GO:0007017~microtubule-based process	0.000357934
GO:0040012~regulation of locomotion		0.000368127
GO:0007346~regulation of mitotic cell cycle	0.000517736
GO:0030334~regulation of cell migration		0.000583123
GO:0007167~enzyme linked receptor protein signaling pathway		0.00103709
GO:0000226~microtubule cytoskeleton organization	0.00120163
GO:0007155~cell adhesion		0.00123458
GO:0022610~biological adhesion		0.00126935
GO:0006259~DNA metabolic process	0.00188619
GO:0006260~DNA replication	0.00193954
GO:0008637~apoptotic mitochondrial changes		0.00227201
GO:0010033~response to organic substance		0.00297874
GO:0006928~cell motion		0.00585767
GO:0008219~cell death		0.00604087
GO:0016265~death		0.00730146
GO:0010564~regulation of cell cycle process	0.00762996
GO:0012501~programmed cell death		0.00817318
GO:0043065~positive regulation of apoptosis		0.00914506
GO:0007398~ectoderm development		0.00937463
GO:0006974~response to DNA damage stimulus	0.00945374
GO:0043068~positive regulation of programmed cell death		0.0106772
GO:0010942~positive regulation of cell death		0.0119993
GO:0006915~apoptosis		0.0124284
GO:0007265~Ras protein signal transduction			0.014846
GO:0008361~regulation of cell size		0.016416
GO:0019220~regulation of phosphate metabolic process		0.0230658
GO:0051174~regulation of phosphorus metabolic process		0.0230658
GO:0008284~positive regulation of cell proliferation		0.0253325
GO:0008544~epidermis development		0.0321563
GO:0006281~DNA repair	0.033702
GO:0006952~defense response		0.0461357
GO:0006935~chemotaxis		0.0528211
GO:0042330~taxis		0.0528211
GO:0042325~regulation of phosphorylation		0.0530368
GO:0006302~double-strand break repair	0.0733798
GO:0045786~negative regulation of cell cycle		0.0779223
GO:0001568~blood vessel development		0.0832123
GO:0006955~immune response		0.0846666
GO:0045597~positive regulation of cell differentiation		0.0856207
GO:0040007~growth		0.097924
GO:0001501~skeletal system development		0.115683
GO:0001944~vasculature development		0.121542
GO:0000070~mitotic sister chromatid segregation	0.157831
GO:0001836~release of cytochrome c from mitochondria		0.158063
GO:0051640~organelle localization	0.179584
GO:0048545~response to steroid hormone stimulus		0.18728
GO:0000819~sister chromatid segregation	0.194121
GO:0051656~establishment of organelle localization	0.202492
GO:0007178~transmembrane receptor protein serine/threonine kinase signaling pathway		0.208031
GO:0051094~positive regulation of developmental process		0.215644
GO:0060429~epithelium development		0.218962
GO:0051173~positive regulation of nitrogen compound metabolic process		0.279216
GO:0006461~protein complex assembly		0.279752
GO:0070271~protein complex biogenesis		0.279752
GO:0034097~response to cytokine stimulus		0.285796
GO:0042592~homeostatic process		0.328642
GO:0001775~cell activation		0.350292
GO:0032535~regulation of cellular component size		0.381962
GO:0007229~integrin-mediated signaling pathway		0.455236
GO:0051272~positive regulation of cell motion		0.503118
GO:0040017~positive regulation of locomotion		0.503118
GO:0030036~actin cytoskeleton organization		0.564173
GO:0031576~G2/M transition checkpoint	0.631912
GO:0007179~transforming growth factor beta receptor signaling pathway		0.634404
GO:0030593~neutrophil chemotaxis		0.725795
GO:0032268~regulation of cellular protein metabolic process		0.782395
GO:0051783~regulation of nuclear division	0.788503
GO:0007088~regulation of mitosis	0.788503
GO:0007010~cytoskeleton organization		0.820861
GO:0030198~extracellular matrix organization		0.873245
GO:0045740~positive regulation of DNA replication		0.875666
GO:0006635~fatty acid beta-oxidation		0.875666
GO:0009314~response to radiation		0.906008
GO:0014070~response to organic cyclic substance		1.03294
GO:0032103~positive regulation of response to external stimulus		1.03383
GO:0030855~epithelial cell differentiation		1.07076
GO:0009719~response to endogenous stimulus		1.09685
GO:0030029~actin filament-based process		1.27721
GO:0001932~regulation of protein amino acid phosphorylation		1.35784
GO:0007018~microtubule-based movement	1.39188
GO:0008629~induction of apoptosis by intracellular signals		1.45506
GO:0022406~membrane docking		1.55137
GO:0006917~induction of apoptosis		1.6613
GO:0001558~regulation of cell growth		1.72658
GO:0051276~chromosome organization	1.74452
GO:0012502~induction of programmed cell death		1.75063
GO:0051054~positive regulation of DNA metabolic process		1.85766
GO:0008285~negative regulation of cell proliferation		1.89471
GO:0050900~leukocyte migration		2.08943
GO:0006631~fatty acid metabolic process		2.15848
GO:0031960~response to corticosteroid stimulus		2.16389
GO:0051983~regulation of chromosome segregation	2.2593
GO:0031572~G2/M transition DNA damage checkpoint	2.70302
GO:0009991~response to extracellular stimulus		2.70904
GO:0007050~cell cycle arrest		2.79295
GO:0031399~regulation of protein modification process		2.88753
GO:0030335~positive regulation of cell migration		3.06685
GO:0007093~mitotic cell cycle checkpoint	3.09433
GO:0030155~regulation of cell adhesion		3.24576
GO:0045321~leukocyte activation		3.27049
GO:0010604~positive regulation of macromolecule metabolic process		3.29721
GO:0007169~transmembrane receptor protein tyrosine kinase signaling pathway		3.30124
GO:0009062~fatty acid catabolic process		3.47287
GO:0006275~regulation of DNA replication		3.60762
GO:0006796~phosphate metabolic process		3.74421
GO:0006793~phosphorus metabolic process		3.74421
GO:0040008~regulation of growth		3.90562
GO:0070482~response to oxygen levels		4.17705
GO:0048514~blood vessel morphogenesis		4.22677
GO:0051384~response to glucocorticoid stimulus		4.25473
GO:0009891~positive regulation of biosynthetic process		4.34917
GO:0006261~DNA-dependent DNA replication	4.40843
GO:0007264~small GTPase mediated signal transduction			4.61114
GO:0033559~unsaturated fatty acid metabolic process		4.73011
GO:0007052~mitotic spindle organization	4.78216
GO:0009725~response to hormone stimulus		4.9263

## Sheet: BL-Pro-KEGG
	False Discovery Rate (%)
KEGG Pathway	CNUH	Lindgren	Dyrskjot
hsa04110:Cell cycle	0.000257264	3.46375	0.0207192
hsa04510:Focal adhesion			6.10788e-05
hsa05215:Prostate cancer			7.32559e-05
hsa05200:Pathways in cancer			0.000101853
hsa05222:Small cell lung cancer			0.000733573
hsa04115:p53 signaling pathway			0.00082542
hsa05219:Bladder cancer			0.00233569
hsa05214:Glioma			0.00860748
hsa04114:Oocyte meiosis	0.0497563
hsa05220:Chronic myeloid leukemia			0.0699123
hsa05218:Melanoma			0.158187
hsa04512:ECM-receptor interaction			0.249919
hsa05210:Colorectal cancer			0.877948
hsa04670:Leukocyte transendothelial migration			1.00509
hsa04010:MAPK signaling pathway			2.29057
hsa04621:NOD-like receptor signaling pathway			2.57561
hsa05223:Non-small cell lung cancer			3.36561

## Sheet: LA-GO
	False Discovery Rate (%)
Gene Ontology (GO) Term	Bild	CAN/DF	HLM	MSK	Son	Takeuchi	Tomida	UM
GO:0000280~nuclear division		0.000681624		0.00206816	1.81318e-09	3.95239e-12	1.99986e-08
GO:0007067~mitosis		0.000681624		0.00206816	1.81318e-09	3.95239e-12	1.99986e-08
GO:0000279~M phase		0.00150793		0.00185302	1.31529e-09	5.03718e-15	7.45216e-07
GO:0000087~M phase of mitotic cell cycle		0.00104131		0.00312472	4.09875e-09	8.69305e-12	4.95687e-08
GO:0048285~organelle fission		0.0015696		0.00465816	1.09729e-08	9.88098e-13	5.93956e-09
GO:0022403~cell cycle phase		0.0106275		0.0158629	8.71259e-10	1.9984e-13	3.04268e-07
GO:0000278~mitotic cell cycle		0.0188078		0.0260154	8.10463e-13	5.92568e-14	3.91909e-12
GO:0022402~cell cycle process		0.045916		0.0006459	2.26819e-11	9.88098e-13	9.15003e-09
GO:0007049~cell cycle		0.0384054		0.012505	3.50275e-11	3.94462e-15	1.24353e-09
GO:0051301~cell division		0.596545		6.4746	2.01772e-06	1.22539e-05	1.03659e-08
GO:0007059~chromosome segregation		0.533775		10.6812	8.9778e-07	5.22912e-09	0.0687194
GO:0006259~DNA metabolic process		0.151759		18.7168	3.92948	8.10463e-12	8.71519e-06
GO:0006281~DNA repair		3.23544		12.8873	16.6932	3.47175e-06	0.112962
GO:0016071~mRNA metabolic process	0.697761				0.0431696	1.10277e-06	0.000280618
GO:0051276~chromosome organization				0.030726	2.24709	3.76715e-06	0.00601026
GO:0006974~response to DNA damage stimulus		2.03697			1.7065	4.11807e-06	0.117931
GO:0000075~cell cycle checkpoint				4.50018	0.0110066	0.00769785	0.0746138
GO:0006260~DNA replication		2.55457			2.21325	1.37013e-07	0.000461031
GO:0006511~ubiquitin-dependent protein catabolic process				4.92408	3.61524e-05	0.0258323	0.000193836
GO:0006397~mRNA processing	4.98673				0.0178377	1.12217e-07	0.00068106
GO:0033554~cellular response to stress		2.09199			4.12787	0.0127834	1.88693
GO:0007093~mitotic cell cycle checkpoint				1.51853	0.234188	2.52347	5.8903
GO:0008380~RNA splicing	10.8075				0.0388448	9.70837e-09	0.000390654
GO:0007346~regulation of mitotic cell cycle				5.44985	0.158985	7.21995	5.89283
GO:0051726~regulation of cell cycle				11.8663	0.0409501	0.333683	10.4918
GO:0045184~establishment of protein localization	19.2185				1.51809	16.5926	0.460529
GO:0044257~cellular protein catabolic process					0.00121498	0.000430026	2.69981e-05
GO:0051603~proteolysis involved in cellular protein catabolic process					0.00180212	0.00035075	1.95838e-05
GO:0019941~modification-dependent protein catabolic process					0.00172628	0.000599819	3.99773e-06
GO:0043632~modification-dependent macromolecule catabolic process					0.00172628	0.000599819	3.99773e-06
GO:0030163~protein catabolic process					0.00253006	0.000158085	0.000183333
GO:0044265~cellular macromolecule catabolic process					0.00953374	0.000316068	1.8698e-06
GO:0009057~macromolecule catabolic process					0.0115375	0.000522651	4.1217e-05
GO:0031145~anaphase-promoting complex-dependent proteasomal ubiquitin-dependent protein catabolic process					0.0297854	0.0218281	0.011372
GO:0031396~regulation of protein ubiquitination					0.0612569	0.00220678	0.0024641
GO:0051439~regulation of ubiquitin-protein ligase activity during mitotic cell cycle					0.0312508	0.0669174	0.0177779
GO:0051438~regulation of ubiquitin-protein ligase activity					0.134824	0.0547409	0.0102573
GO:0006396~RNA processing					0.224792	3.55271e-12	0.000123709
GO:0031397~negative regulation of protein ubiquitination					0.206944	0.00620852	0.0117953
GO:0051340~regulation of ligase activity					0.235808	0.0891014	0.0222289
GO:0051436~negative regulation of ubiquitin-protein ligase activity during mitotic cell cycle					0.401982	0.0963605	0.011372
GO:0070647~protein modification by small protein conjugation or removal					0.607874	0.0585288	0.047082
GO:0000070~mitotic sister chromatid segregation					0.691227	0.000314983	0.0512041
GO:0051444~negative regulation of ubiquitin-protein ligase activity					0.591252	0.137026	0.0202991
GO:0051352~negative regulation of ligase activity					0.591252	0.137026	0.0202991
GO:0000819~sister chromatid segregation					0.898512	0.000457091	0.0754623
GO:0032446~protein modification by small protein conjugation					0.276545	0.531076	0.459534
GO:0051437~positive regulation of ubiquitin-protein ligase activity during mitotic cell cycle					0.711671	0.621849	0.089248
GO:0043161~proteasomal ubiquitin-dependent protein catabolic process					0.92592	0.4709	0.0941505
GO:0010498~proteasomal protein catabolic process					0.92592	0.4709	0.0941505
GO:0031398~positive regulation of protein ubiquitination					0.990448	0.492964	0.0147685
GO:0051443~positive regulation of ubiquitin-protein ligase activity					1.01645	0.834134	0.0457536
GO:0010564~regulation of cell cycle process					0.708426	0.626767	0.778372
GO:0006508~proteolysis					0.501033	1.25533	0.700032
GO:0051351~positive regulation of ligase activity					1.6776	1.26495	0.0969728
GO:0016567~protein ubiquitination					1.97825	2.8282	1.64228
GO:0034622~cellular macromolecular complex assembly				3.15006		0.305022	4.28558
GO:0000375~RNA splicing, via transesterification reactions					9.76971	0.000813518	0.0147303
GO:0000398~nuclear mRNA splicing, via spliceosome					9.76971	0.000813518	0.0147303
GO:0000377~RNA splicing, via transesterification reactions with bulged adenosine as nucleophile					9.76971	0.000813518	0.0147303
GO:0034621~cellular macromolecular complex subunit organization				3.01803		0.0968297	7.28949
GO:0032268~regulation of cellular protein metabolic process	10.1389				0.0784037		1.04982
GO:0007017~microtubule-based process					0.136446	11.6382	1.07284
GO:0006461~protein complex assembly	7.51014					0.943347	4.97739
GO:0070271~protein complex biogenesis	7.51014					0.943347	4.97739
GO:0051303~establishment of chromosome localization					17.7631	0.380894	0.519925
GO:0050000~chromosome localization					17.7631	0.380894	0.519925
GO:0031400~negative regulation of protein modification process					11.8581	0.374985	7.0332
GO:0015031~protein transport					1.12582	19.5492	0.652168
GO:0031399~regulation of protein modification process	9.93548				0.356665		11.99
GO:0008104~protein localization	15.5373				2.34751		4.84121
GO:0006605~protein targeting	15.3905				19.0409	5.3102
GO:0006457~protein folding	19.9081					16.7901	3.78205
GO:0022613~ribonucleoprotein complex biogenesis						0.000812167	0.0841071
GO:0006261~DNA-dependent DNA replication						0.00479094	0.755552
GO:0065003~macromolecular complex assembly						0.0156698	1.41824
GO:0030334~regulation of cell migration	1.5183							0.0723507
GO:0051270~regulation of cell motion	2.27355							0.0531196
GO:0040012~regulation of locomotion	2.10352							0.341046
GO:0043933~macromolecular complex subunit organization						0.00727656	2.74994
GO:0034660~ncRNA metabolic process						4.22843e-05	3.59853
GO:0030071~regulation of mitotic metaphase/anaphase transition						3.78334	0.482759
GO:0031577~spindle checkpoint						0.0833104	4.75524
GO:0042254~ribosome biogenesis						0.0174411	5.09755
GO:0006403~RNA localization						0.000527663	5.33739
GO:0051272~positive regulation of cell motion	1.70048							4.33941
GO:0032270~positive regulation of cellular protein metabolic process					5.37934		0.852036
GO:0015931~nucleobase, nucleoside, nucleotide and nucleic acid transport						0.00473682	6.75984
GO:0016072~rRNA metabolic process						0.706011	6.56061
GO:0051247~positive regulation of protein metabolic process					6.09804		1.28826
GO:0050657~nucleic acid transport						0.0012984	7.49523
GO:0050658~RNA transport						0.0012984	7.49523
GO:0051236~establishment of RNA localization						0.0012984	7.49523
GO:0030335~positive regulation of cell migration	1.59842							6.36186
GO:0051310~metaphase plate congression						6.78524	2.70844
GO:0006325~chromatin organization				2.26492		7.48479
GO:0006310~DNA recombination						0.0188488	10.1001
GO:0046907~intracellular transport	1.62982						10.2626
GO:0051325~interphase					9.4768		2.66055
GO:0007051~spindle organization					0.0193667	12.444
GO:0032392~DNA geometric change						1.19034	11.3255
GO:0032508~DNA duplex unwinding						1.19034	11.3255
GO:0016265~death	6.40353				6.32572
GO:0008219~cell death	7.96926				5.06455
GO:0040017~positive regulation of locomotion	1.70048							12.0871
GO:0031401~positive regulation of protein modification process					12.9594		0.884933
GO:0006323~DNA packaging				0.476865		13.6312
GO:0006268~DNA unwinding during replication						2.38599	11.7402
GO:0002443~leukocyte mediated immunity						14.7849	0.551881
GO:0006888~ER to Golgi vesicle-mediated transport	6.08749	9.66738
GO:0034470~ncRNA processing						0.000617264	16.236
GO:0051329~interphase of mitotic cell cycle					14.804		1.7016
GO:0008544~epidermis development	1.86766		14.9388
GO:0051028~mRNA transport						0.00378758	17.5423
GO:0006364~rRNA processing						1.34176	16.2229
GO:0007094~mitotic cell cycle spindle assembly checkpoint						0.653487	17.0126
GO:0045841~negative regulation of mitotic metaphase/anaphase transition						0.653487	17.0126
GO:0016445~somatic diversification of immunoglobulins						18.7489	0.482759
GO:0032774~RNA biosynthetic process						0.316231	18.9698
GO:0032269~negative regulation of cellular protein metabolic process						4.99384	15.1258
GO:0007052~mitotic spindle organization					3.23154		16.8955
GO:0006096~glycolysis	3.33397				17.5406
GO:0012501~programmed cell death					3.65969	17.9558
GO:0007423~sensory organ development		15.723						6.80581
GO:0006284~base-excision repair						10.9844	11.8499
GO:0007010~cytoskeleton organization				14.758	9.91384
GO:0007155~cell adhesion	10.849							15.9564
GO:0022610~biological adhesion	11.3128							15.9564
GO:0000387~spliceosomal snRNP biogenesis						13.0875	15.15
GO:0030182~neuron differentiation	8.89628	19.71
GO:0030198~extracellular matrix organization	0.00381939
GO:0043062~extracellular structure organization	0.00696465
GO:0006928~cell motion	0.00925226
GO:0000226~microtubule cytoskeleton organization					0.0203981
GO:0009913~epidermal cell differentiation	0.0362591
GO:0030216~keratinocyte differentiation	0.0405389
GO:0030199~collagen fibril organization	0.0536733
GO:0010033~response to organic substance	0.0716901
GO:0006399~tRNA metabolic process						0.109909
GO:0008283~cell proliferation					0.151168
GO:0031589~cell-substrate adhesion	0.170735
GO:0031424~keratinization	0.318965
GO:0070727~cellular macromolecule localization	0.417754
GO:0007160~cell-matrix adhesion	0.466862
GO:0016477~cell migration	0.486082
GO:0006351~transcription, DNA-dependent						0.511728
GO:0008033~tRNA processing						0.558896
GO:0002252~immune effector process							0.617942
GO:0034613~cellular protein localization	0.642893
GO:0043623~cellular protein complex assembly	0.66466
GO:0060284~regulation of cell development		0.843226
GO:0006886~intracellular protein transport	0.887218
GO:0016064~immunoglobulin mediated immune response							0.899992
GO:0006302~double-strand break repair						0.923338
GO:0051783~regulation of nuclear division					0.952472
GO:0007088~regulation of mitosis					0.952472
GO:0051656~establishment of organelle localization							1.0024
GO:0048562~embryonic organ morphogenesis		1.04546
GO:0045839~negative regulation of mitosis						1.05887
GO:0051784~negative regulation of nuclear division						1.05887
GO:0007398~ectoderm development	1.23422
GO:0060429~epithelium development	1.38891
GO:0050767~regulation of neurogenesis		1.42871
GO:0019724~B cell mediated immunity							1.43325
GO:0010608~posttranscriptional regulation of gene expression	1.62215
GO:0048870~cell motility	1.7528
GO:0051674~localization of cell	1.7528
GO:0042219~cellular amino acid derivative catabolic process								1.95609
GO:0030855~epithelial cell differentiation	2.00932
GO:0002377~immunoglobulin production							2.16836
GO:0006915~apoptosis					2.40598
GO:0016447~somatic recombination of immunoglobulin gene segments							2.40893
GO:0007005~mitochondrion organization						2.42851
GO:0008284~positive regulation of cell proliferation	2.47854
GO:0065004~protein-DNA complex assembly				2.60585
GO:0019320~hexose catabolic process	2.63513
GO:0051960~regulation of nervous system development		2.72897
GO:0002440~production of molecular mediator of immune response							2.94632
GO:0043065~positive regulation of apoptosis	3.10299
GO:0042981~regulation of apoptosis	3.18773
GO:0048193~Golgi vesicle transport	3.25837
GO:0002200~somatic diversification of immune receptors							3.28799
GO:0042471~ear morphogenesis		3.38025
GO:0019226~transmission of nerve impulse								3.42425
GO:0006986~response to unfolded protein	3.45459
GO:0046365~monosaccharide catabolic process	3.45459
GO:0043068~positive regulation of programmed cell death	3.58257
GO:0034097~response to cytokine stimulus	3.73965
GO:0010942~positive regulation of cell death	3.93542
GO:0031570~DNA integrity checkpoint					3.9874
GO:0048839~inner ear development		4.05347
GO:0051789~response to protein stimulus	4.07394
GO:0009116~nucleoside metabolic process						4.21245
GO:0043067~regulation of programmed cell death	4.21408
GO:0006289~nucleotide-excision repair						4.26202
GO:0006913~nucleocytoplasmic transport						4.36082
GO:0043583~ear development		4.42277
GO:0016051~carbohydrate biosynthetic process	4.50347
GO:0010941~regulation of cell death	4.58385
GO:0006412~translation						4.60288
GO:0033365~protein localization in organelle						4.64966
GO:0006334~nucleosome assembly				4.76122
GO:0051169~nuclear transport						5.05081
GO:0017085~response to insecticide			5.06376
GO:0002504~antigen processing and presentation of peptide or polysaccharide antigen via MHC class II							5.161
GO:0010596~negative regulation of endothelial cell migration								5.19507
GO:0009719~response to endogenous stimulus	5.33681
GO:0006350~transcription							5.43519
GO:0016568~chromatin modification						5.44022
GO:0006007~glucose catabolic process	5.44715
GO:0009628~response to abiotic stimulus								5.71062
GO:0042472~inner ear morphogenesis		5.73084
GO:0031497~chromatin assembly				5.92399
GO:0044275~cellular carbohydrate catabolic process	5.94541
GO:0006333~chromatin assembly or disassembly				6.10126
GO:0007080~mitotic metaphase plate congression							6.19814
GO:0001701~in utero embryonic development			6.33725
GO:0070482~response to oxygen levels								6.36872
GO:0033043~regulation of organelle organization					6.38131
GO:0022618~ribonucleoprotein complex assembly							6.59411
GO:0048145~regulation of fibroblast proliferation	6.62241
GO:0032964~collagen biosynthetic process	6.65504
GO:0009725~response to hormone stimulus	6.82781
GO:0051327~M phase of meiotic cell cycle						6.90756
GO:0007126~meiosis						6.90756
GO:0022612~gland morphogenesis								6.931
GO:0007548~sex differentiation								7.02685
GO:0000077~DNA damage checkpoint					7.27845
GO:0030336~negative regulation of cell migration								7.36159
GO:0010948~negative regulation of cell cycle process						7.47014
GO:0006301~postreplication repair					7.55888
GO:0017038~protein import						7.70077
GO:0051248~negative regulation of protein metabolic process						7.84329
GO:0034508~centromere complex assembly						7.91336
GO:0048598~embryonic morphogenesis		8.00196
GO:0016574~histone ubiquitination						8.00293
GO:0051640~organelle localization							8.05748
GO:0006401~RNA catabolic process							8.1125
GO:0006917~induction of apoptosis	8.15991
GO:0051321~meiotic cell cycle						8.2505
GO:0012502~induction of programmed cell death	8.60253
GO:0045449~regulation of transcription							8.63457
GO:0050877~neurological system process								9.20893
GO:0007184~SMAD protein nuclear translocation								9.58148
GO:0010594~regulation of endothelial cell migration								9.70206
GO:0032990~cell part morphogenesis		9.78437
GO:0051173~positive regulation of nitrogen compound metabolic process	10.1495
GO:0045664~regulation of neuron differentiation		10.1783
GO:0040013~negative regulation of locomotion								10.2159
GO:0001666~response to hypoxia								10.4193
GO:0034728~nucleosome organization				10.6812
GO:0046164~alcohol catabolic process	11.0227
GO:0031668~cellular response to extracellular stimulus	11.6719
GO:0010812~negative regulation of cell-substrate adhesion	11.7285
GO:0006000~fructose metabolic process	11.7799
GO:0016569~covalent chromatin modification						11.865
GO:0031175~neuron projection development	11.8713
GO:0045113~regulation of integrin biosynthetic process								11.9684
GO:0048661~positive regulation of smooth muscle cell proliferation	12.1237
GO:0048858~cell projection morphogenesis		12.1438
GO:0048015~phosphoinositide-mediated signaling					12.2669
GO:0051271~negative regulation of cell motion								12.4978
GO:0051258~protein polymerization	12.8286
GO:0010605~negative regulation of macromolecule metabolic process	13.0821
GO:0014031~mesenchymal cell development								13.2517
GO:0048762~mesenchymal cell differentiation								13.2517
GO:0019318~hexose metabolic process	13.4467
GO:0030278~regulation of ossification								13.5511
GO:0010557~positive regulation of macromolecule biosynthetic process	13.8149
GO:0000085~G2 phase of mitotic cell cycle							14.0634
GO:0051319~G2 phase							14.0634
GO:0035094~response to nicotine								14.1082
GO:0009119~ribonucleoside metabolic process						14.1085
GO:0048568~embryonic organ development		14.4176
GO:0010604~positive regulation of macromolecule metabolic process	14.6051
GO:0060485~mesenchyme development								14.751
GO:0006366~transcription from RNA polymerase II promoter						14.8797
GO:0045941~positive regulation of transcription	15.0482
GO:0000723~telomere maintenance							15.15
GO:0006873~cellular ion homeostasis								15.561
GO:0006357~regulation of transcription from RNA polymerase II promoter	15.7376
GO:0030099~myeloid cell differentiation	15.7923
GO:0001958~endochondral ossification	16.1696
GO:0048666~neuron development	16.2644
GO:0030522~intracellular receptor-mediated signaling pathway	16.3122
GO:0045935~positive regulation of nucleobase, nucleoside, nucleotide and nucleic acid metabolic process	16.3875
GO:0009891~positive regulation of biosynthetic process	16.3954
GO:0051094~positive regulation of developmental process								16.4311
GO:0045165~cell fate commitment		16.7097
GO:0001522~pseudouridine synthesis						16.7272
GO:0006195~purine nucleotide catabolic process	16.8446
GO:0002444~myeloid leukocyte mediated immunity							16.8955
GO:0002449~lymphocyte mediated immunity							17.0046
GO:0034329~cell junction assembly	17.0692
GO:0042364~water-soluble vitamin biosynthetic process								17.1548
GO:0043123~positive regulation of I-kappaB kinase/NF-kappaB cascade					17.2854
GO:0048608~reproductive structure development			17.3067
GO:0031328~positive regulation of cellular biosynthetic process	17.3255
GO:0030308~negative regulation of cell growth								17.4232
GO:0010628~positive regulation of gene expression	17.6106
GO:0043434~response to peptide hormone stimulus	17.7883
GO:0016444~somatic cell DNA recombination							17.8054
GO:0002562~somatic diversification of immune receptors via germline recombination within a single locus							17.8054
GO:0009451~RNA modification						17.8522
GO:0001953~negative regulation of cell-matrix adhesion								18.2036
GO:0060389~pathway-restricted SMAD protein phosphorylation								18.2036
GO:0019363~pyridine nucleotide biosynthetic process								18.2036
GO:0055082~cellular chemical homeostasis								18.3215
GO:0048146~positive regulation of fibroblast proliferation	18.4205
GO:0018149~peptide cross-linking	18.4205
GO:0045786~negative regulation of cell cycle								18.68
GO:0009263~deoxyribonucleotide biosynthetic process						18.9496
GO:0046605~regulation of centrosome cycle						18.9496
GO:0032200~telomere organization							18.9941
GO:0014889~muscle atrophy						19.2539
GO:0006479~protein amino acid methylation							19.3718
GO:0008213~protein amino acid alkylation							19.3718
GO:0000086~G2/M transition of mitotic cell cycle		19.5443
GO:0050678~regulation of epithelial cell proliferation								19.5974

## Sheet: LA-KEGG
	False Discovery Rate (%)
KEGG Pathway	Bild	CAN/DF	HLM	MSK	Son	Takeuchi	Tomida	UM
hsa04110:Cell cycle				1.48561	0.0849761	0.0520594	0.0833931
hsa03040:Spliceosome					1.68039	0.000390795	7.64791e-06
hsa03030:DNA replication		0.823947				0.00168915	0.91936
hsa04120:Ubiquitin mediated proteolysis					4.4022	3.59089	0.257009
hsa03050:Proteasome					3.74031	3.3174	4.69353
hsa04114:Oocyte meiosis				5.89945		2.12964
hsa03440:Homologous recombination						1.97968	13.2457
hsa05130:Pathogenic Escherichia coli infection	0.273554			15.7599
hsa04510:Focal adhesion	0.000302045
hsa00240:Pyrimidine metabolism						0.00939246
hsa04512:ECM-receptor interaction	0.102221
hsa04914:Progesterone-mediated oocyte maturation				0.296352
hsa03430:Mismatch repair						0.546942
hsa04150:mTOR signaling pathway	0.715367
hsa04370:VEGF signaling pathway	0.851588
hsa05200:Pathways in cancer	0.93577
hsa04020:Calcium signaling pathway								1.4347
hsa05213:Endometrial cancer	3.0004
hsa05212:Pancreatic cancer	5.46286
hsa03410:Base excision repair						7.40254
hsa04520:Adherens junction	7.72506
hsa05416:Viral myocarditis							9.04641
hsa03010:Ribosome								10.0775
hsa00230:Purine metabolism						11.0924
hsa05412:Arrhythmogenic right ventricular cardiomyopathy (ARVC)	15.1953
hsa00010:Glycolysis / Gluconeogenesis					16.2541
hsa05310:Asthma							16.5879
hsa04672:Intestinal immune network for IgA production							16.9626
hsa05219:Bladder cancer	19.6075
hsa04530:Tight junction	19.6883

## Sheet: SCLC-GO
	False Discovery Rate (%)
Gene Ontology (GO) Term	Bild	Son	Takeuchi
GO:0016481~negative regulation of transcription	2.16012	14.5476
GO:0006355~regulation of transcription, DNA-dependent	0.00171098
GO:0051252~regulation of RNA metabolic process	0.00385157
GO:0006350~transcription	0.00956538
GO:0045449~regulation of transcription	0.0531168
GO:0001822~kidney development	0.0707085
GO:0007268~synaptic transmission	0.0711895
GO:0019226~transmission of nerve impulse	0.118852
GO:0001655~urogenital system development	0.122121
GO:0045941~positive regulation of transcription	0.146581
GO:0050877~neurological system process	0.152153
GO:0010628~positive regulation of gene expression	0.180785
GO:0001656~metanephros development	0.188571
GO:0010629~negative regulation of gene expression	0.232935
GO:0045893~positive regulation of transcription, DNA-dependent	0.262294
GO:0051254~positive regulation of RNA metabolic process	0.351734
GO:0045935~positive regulation of nucleobase, nucleoside, nucleotide and nucleic acid metabolic process	0.464685
GO:0045892~negative regulation of transcription, DNA-dependent	0.574464
GO:0045944~positive regulation of transcription from RNA polymerase II promoter	0.597125
GO:0050804~regulation of synaptic transmission	0.608127
GO:0007215~glutamate signaling pathway	0.620218
GO:0051253~negative regulation of RNA metabolic process	0.923076
GO:0051173~positive regulation of nitrogen compound metabolic process	0.98465
GO:0051969~regulation of transmission of nerve impulse	1.15795
GO:0006357~regulation of transcription from RNA polymerase II promoter	1.22474
GO:0000904~cell morphogenesis involved in differentiation	1.96105
GO:0000902~cell morphogenesis	2.18638
GO:0031644~regulation of neurological system process	2.35748
GO:0030900~forebrain development	2.35748
GO:0010557~positive regulation of macromolecule biosynthetic process	2.3651
GO:0000122~negative regulation of transcription from RNA polymerase II promoter	2.72997
GO:0032989~cellular component morphogenesis	2.89408
GO:0021549~cerebellum development	3.21997
GO:0008038~neuron recognition	3.51815
GO:0010604~positive regulation of macromolecule metabolic process	4.87497
GO:0048667~cell morphogenesis involved in neuron differentiation	5.42223
GO:0008037~cell recognition	6.33227
GO:0048732~gland development	6.57701
GO:0060078~regulation of postsynaptic membrane potential	6.71128
GO:0030030~cell projection organization	7.19871
GO:0031328~positive regulation of cellular biosynthetic process	7.44781
GO:0051056~regulation of small GTPase mediated signal transduction	7.62105
GO:0007409~axonogenesis	7.66061
GO:0050890~cognition	7.79421
GO:0014910~regulation of smooth muscle cell migration		7.81361
GO:0050808~synapse organization	7.91319
GO:0050905~neuromuscular process	7.91319
GO:0009891~positive regulation of biosynthetic process	8.1525
GO:0051966~regulation of synaptic transmission, glutamatergic	8.19337
GO:0032990~cell part morphogenesis	8.19476
GO:0030534~adult behavior	8.26954
GO:0050885~neuromuscular process controlling balance	8.76791
GO:0051495~positive regulation of cytoskeleton organization	9.26059
GO:0007611~learning or memory	9.51872
GO:0035295~tube development	9.71383
GO:0048858~cell projection morphogenesis	10.0085
GO:0030036~actin cytoskeleton organization		10.6159
GO:0022037~metencephalon development	10.8713
GO:0006468~protein amino acid phosphorylation			11.4872
GO:0048812~neuron projection morphogenesis	11.8598
GO:0030182~neuron differentiation	12.1738
GO:0030902~hindbrain development	12.2002
GO:0007267~cell-cell signaling	12.2562
GO:0031346~positive regulation of cell projection organization			13.0237
GO:0031175~neuron projection development	13.2228
GO:0050999~regulation of nitric-oxide synthase activity	13.5564
GO:0007610~behavior	13.7525
GO:0010558~negative regulation of macromolecule biosynthetic process	14.1682
GO:0007632~visual behavior	14.2291
GO:0048169~regulation of long-term neuronal synaptic plasticity	14.7568
GO:0045934~negative regulation of nucleobase, nucleoside, nucleotide and nucleic acid metabolic process	15.8679
GO:0048332~mesoderm morphogenesis	16.0888
GO:0048666~neuron development	16.7612
GO:0022604~regulation of cell morphogenesis			16.7684
GO:0030029~actin filament-based process		17.7002
GO:0008542~visual learning	18.5158
GO:0007423~sensory organ development	19.3879
GO:0006816~calcium ion transport	19.4255
GO:0043009~chordate embryonic development	19.8524

## Sheet: SCLC-KEGG
	False Discovery Rate (%)
KEGG Pathway	Bild	Son	Takeuchi
hsa00830:Retinol metabolism	2.61632		15.08
hsa00140:Steroid hormone biosynthesis			0.0410679
hsa00150:Androgen and estrogen metabolism			2.41934
hsa00983:Drug metabolism			5.21619
hsa04020:Calcium signaling pathway	6.80873
hsa04912:GnRH signaling pathway	11.4326
hsa04720:Long-term potentiation			13.259
hsa04270:Vascular smooth muscle contraction		14.5284
hsa04350:TGF-beta signaling pathway			15.5571
hsa04660:T cell receptor signaling pathway			18.7631
