# Supplementary material for: Robust Prognostic Gene Expression Signatures in Bladder Cancer and Lung Adenocarcinoma Depend on Cell Cycle Related Genes
Source: PLoS One. 2014 Jan 22;9(1):e85249. doi: 10.1371/journal.pone.0085249 (PMC3898982; doi:10.1371/journal.pone.0085249)
Supplement: File S9 — Prognostic modules associated with bladder progression and lung adenocarcinoma survival signatures (Table S13) (Excel XLSX file). Over-represented Gene Ontology (GO) terms and KEGG pathways were identified for each signature using the DAVID gene annotation enrichment analysis toolkit. Modules are ranked first by the number of signatures with significant results (FDR<20%) and then by average p-value. (XLSX) [file pone.0085249.s009.xlsx]

## Sheet: BL-GO
	False Discovery Rate (%)
Gene Ontology (GO) Term	CNUH	Dyrskjot	Lindgren	Wang
GO:0043086~negative regulation of catalytic activity		0.414208
GO:0044093~positive regulation of molecular function		0.476835
GO:0031399~regulation of protein modification process		0.605863
GO:0043085~positive regulation of catalytic activity		0.886885
GO:0044092~negative regulation of molecular function		1.26399
GO:0022402~cell cycle process		1.59689
GO:0042325~regulation of phosphorylation		1.92897
GO:0048638~regulation of developmental growth		2.01409
GO:0051338~regulation of transferase activity		2.34994
GO:0051174~regulation of phosphorus metabolic process		2.48049
GO:0019220~regulation of phosphate metabolic process		2.48049
GO:0031401~positive regulation of protein modification process		2.5531
GO:0008361~regulation of cell size		3.87119
GO:0007049~cell cycle		4.0158
GO:0022403~cell cycle phase		4.26348
GO:0045860~positive regulation of protein kinase activity		5.40385
GO:0000279~M phase		5.93788
GO:0033674~positive regulation of kinase activity		6.25198
GO:0032270~positive regulation of cellular protein metabolic process		6.47731
GO:0051347~positive regulation of transferase activity		7.30891
GO:0045859~regulation of protein kinase activity		7.42283
GO:0051247~positive regulation of protein metabolic process		7.68609
GO:0043549~regulation of kinase activity		8.69258
GO:0032268~regulation of cellular protein metabolic process		8.74179
GO:0000278~mitotic cell cycle		10.2259
GO:0032535~regulation of cellular component size		11.8297
GO:0010605~negative regulation of macromolecule metabolic process				12.759
GO:0007126~meiosis		14.9999
GO:0051327~M phase of meiotic cell cycle		14.9999
GO:0006468~protein amino acid phosphorylation		15.7238
GO:0031396~regulation of protein ubiquitination		15.7784
GO:0051321~meiotic cell cycle		15.7784
GO:0042981~regulation of apoptosis				16.0938
GO:0051301~cell division		16.2973
GO:0043067~regulation of programmed cell death				16.4986
GO:0010941~regulation of cell death				16.6515
GO:0008284~positive regulation of cell proliferation		16.6828
GO:0048742~regulation of skeletal muscle fiber development				19.4641
hi

## Sheet: BL-KEGG
	False Discovery Rate (%)
KEGG Pathway	CNUH	Dyrskjot	Lindgren	Wang
hsa04142:Lysosome			8.4364
hsa04110:Cell cycle		11.3487

## Sheet: LUAD-GO
	False Discovery Rate (%)
Gene Ontology (GO) Term	Bianchi	Kadara	Method C	Method D	Method F	Method G	Method H	Onaitis	Son	Tomida
GO:0006261~DNA-dependent DNA replication		0.120031					2.82168e-14
GO:0007049~cell cycle		0.799211					3.81088e-68
GO:0006260~DNA replication		1.28003					1.80328e-34
GO:0006268~DNA unwinding during replication		4.50981					0.00290635
GO:0006270~DNA replication initiation		5.13762					4.043e-06
GO:0032508~DNA duplex unwinding		5.7614					0.000404639
GO:0032392~DNA geometric change		5.7614					0.000404639
GO:0006259~DNA metabolic process		8.52675					1.10889e-33
GO:0007610~behavior								19.8242	18.6227
GO:0022403~cell cycle phase							8.36334e-59
GO:0000279~M phase							4.33e-57
GO:0022402~cell cycle process							6.51174e-53
GO:0000278~mitotic cell cycle							2.06796e-49
GO:0007067~mitosis							5.93328e-45
GO:0000280~nuclear division							5.93328e-45
GO:0000087~M phase of mitotic cell cycle							1.67652e-44
GO:0048285~organelle fission							5.95501e-44
GO:0051301~cell division							8.43879e-38
GO:0007017~microtubule-based process							4.01582e-23
GO:0007059~chromosome segregation							3.74469e-21
GO:0051726~regulation of cell cycle							8.00585e-20
GO:0051276~chromosome organization							5.15745e-19
GO:0007051~spindle organization							4.48162e-18
GO:0000226~microtubule cytoskeleton organization							4.56456e-18
GO:0000070~mitotic sister chromatid segregation							4.80761e-15
GO:0000819~sister chromatid segregation							7.96447e-15
GO:0006974~response to DNA damage stimulus							2.57588e-14
GO:0000075~cell cycle checkpoint							3.55271e-13
GO:0010564~regulation of cell cycle process							2.14273e-12
GO:0006281~DNA repair							2.32037e-12
GO:0007346~regulation of mitotic cell cycle							5.95413e-11
GO:0033554~cellular response to stress							1.74657e-09
GO:0034621~cellular macromolecular complex subunit organization							5.38738e-09
GO:0007010~cytoskeleton organization							2.37185e-08
GO:0051329~interphase of mitotic cell cycle							1.39643e-07
GO:0051325~interphase							2.12554e-07
GO:0006323~DNA packaging							8.862e-07
GO:0043933~macromolecular complex subunit organization							4.06872e-06
GO:0007018~microtubule-based movement							5.34564e-06
GO:0008283~cell proliferation							1.25721e-05
GO:0034622~cellular macromolecular complex assembly							1.35568e-05
GO:0006310~DNA recombination							1.99229e-05
GO:0048015~phosphoinositide-mediated signaling							2.42548e-05
GO:0007093~mitotic cell cycle checkpoint							3.37053e-05
GO:0006302~double-strand break repair							7.66597e-05
GO:0051327~M phase of meiotic cell cycle							8.33428e-05
GO:0007126~meiosis							8.33428e-05
GO:0051321~meiotic cell cycle							0.00010478
GO:0007052~mitotic spindle organization							0.000113581
GO:0031570~DNA integrity checkpoint							0.000194037
GO:0006297~nucleotide-excision repair, DNA gap filling							0.000273407
GO:0051783~regulation of nuclear division							0.000377964
GO:0007088~regulation of mitosis							0.000377964
GO:0065003~macromolecular complex assembly							0.000446086
GO:0031577~spindle checkpoint							0.00118034
GO:0030071~regulation of mitotic metaphase/anaphase transition							0.0015413
GO:0065004~protein-DNA complex assembly							0.00305643
GO:0051640~organelle localization							0.00338166
GO:0000079~regulation of cyclin-dependent protein kinase activity							0.00342343
GO:0030261~chromosome condensation							0.00351408
GO:0006289~nucleotide-excision repair							0.00395138
GO:0033043~regulation of organelle organization							0.0172366
GO:0051656~establishment of organelle localization							0.022383
GO:0045841~negative regulation of mitotic metaphase/anaphase transition							0.0313261
GO:0007094~mitotic cell cycle spindle assembly checkpoint							0.0313261
GO:0045839~negative regulation of mitosis							0.0463958
GO:0051784~negative regulation of nuclear division							0.0463958
GO:0006333~chromatin assembly or disassembly							0.0602171
GO:0006325~chromatin organization							0.0625789
GO:0007076~mitotic chromosome condensation							0.0661688
GO:0042770~DNA damage response, signal transduction							0.066711
GO:0010948~negative regulation of cell cycle process							0.0667662
GO:0000910~cytokinesis							0.0719981
GO:0031497~chromatin assembly							0.122143
GO:0051303~establishment of chromosome localization							0.12314
GO:0050000~chromosome localization							0.12314
GO:0034508~centromere complex assembly							0.126445
GO:0051052~regulation of DNA metabolic process							0.144728
GO:0000077~DNA damage checkpoint							0.178882
GO:0034728~nucleosome organization							0.196021
GO:0000085~G2 phase of mitotic cell cycle							0.218565
GO:0051319~G2 phase							0.218565
GO:0000724~double-strand break repair via homologous recombination							0.332147
GO:0000725~recombinational repair							0.332147
GO:0040001~establishment of mitotic spindle localization							0.34536
GO:0009263~deoxyribonucleotide biosynthetic process							0.34536
GO:0043623~cellular protein complex assembly							0.456787
GO:0010638~positive regulation of organelle organization							0.588859
GO:0051053~negative regulation of DNA metabolic process							0.60133
GO:0006334~nucleosome assembly							0.633645
GO:0019932~second-messenger-mediated signaling							0.661619
GO:0051653~spindle localization							0.721389
GO:0051293~establishment of spindle localization							0.721389
GO:0006461~protein complex assembly							0.811253
GO:0070271~protein complex biogenesis							0.811253
GO:0007127~meiosis I							0.853465
GO:0034623~cellular macromolecular complex disassembly							1.1686
GO:0032984~macromolecular complex disassembly							1.1686
GO:0045842~positive regulation of mitotic metaphase/anaphase transition							1.21732
GO:0009262~deoxyribonucleotide metabolic process							1.35354
GO:0051439~regulation of ubiquitin-protein ligase activity during mitotic cell cycle							1.528
GO:0008156~negative regulation of DNA replication							1.55795
GO:0031109~microtubule polymerization or depolymerization							1.65189
GO:0001556~oocyte maturation							1.65189
GO:0032886~regulation of microtubule-based process							1.73977
GO:0051258~protein polymerization							1.73977
GO:0007019~microtubule depolymerization							2.39541
GO:0051261~protein depolymerization							2.39541
GO:0051438~regulation of ubiquitin-protein ligase activity							2.48642
GO:0051297~centrosome organization							2.58977
GO:0010605~negative regulation of macromolecule metabolic process							2.59699
GO:0051340~regulation of ligase activity							3.01191
GO:0010639~negative regulation of organelle organization							3.20408
GO:0045787~positive regulation of cell cycle							3.41703
GO:0031023~microtubule organizing center organization							3.61424
GO:0043624~cellular protein complex disassembly							3.70921
GO:0043241~protein complex disassembly							3.70921
GO:0045005~maintenance of fidelity during DNA-dependent DNA replication							3.92124
GO:0000089~mitotic metaphase							3.92124
GO:0006271~DNA strand elongation during DNA replication							3.92124
GO:0007626~locomotory behavior									4.57197
GO:0019883~antigen processing and presentation of endogenous antigen								4.63298
GO:0006275~regulation of DNA replication							4.91505
GO:0022616~DNA strand elongation							5.76751
GO:0051983~regulation of chromosome segregation							5.76751
GO:0045934~negative regulation of nucleobase, nucleoside, nucleotide and nucleic acid metabolic process							5.80492
GO:0033261~regulation of S phase							5.93712
GO:0051436~negative regulation of ubiquitin-protein ligase activity during mitotic cell cycle							6.00377
GO:0031145~anaphase-promoting complex-dependent proteasomal ubiquitin-dependent protein catabolic process							6.00377
GO:0046457~prostanoid biosynthetic process								6.31515
GO:0001516~prostaglandin biosynthetic process								6.31515
GO:0051172~negative regulation of nitrogen compound metabolic process							6.59744
GO:0051352~negative regulation of ligase activity							6.81397
GO:0051444~negative regulation of ubiquitin-protein ligase activity							6.81397
GO:0048599~oocyte development							6.8158
GO:0000086~G2/M transition of mitotic cell cycle							6.8158
GO:0070507~regulation of microtubule cytoskeleton organization							6.96523
GO:0016568~chromatin modification							7.40457
GO:0051094~positive regulation of developmental process								7.69794
GO:0009994~oocyte differentiation							7.76283
GO:0043549~regulation of kinase activity							7.86895
GO:0032297~negative regulation of DNA replication initiation							7.90496
GO:0000076~DNA replication checkpoint							7.90496
GO:0051323~metaphase							7.90496
GO:0031396~regulation of protein ubiquitination							8.38783
GO:0009615~response to virus									8.498
GO:0031397~negative regulation of protein ubiquitination							10.2115
GO:0006693~prostaglandin metabolic process								10.659
GO:0006692~prostanoid metabolic process								10.659
GO:0051338~regulation of transferase activity							10.9297
GO:0045840~positive regulation of mitosis							11.0089
GO:0051785~positive regulation of nuclear division							11.0089
GO:0000018~regulation of DNA recombination							12.2224
GO:0042325~regulation of phosphorylation							12.4904
GO:0033205~cytokinesis during cell cycle							12.9298
GO:0030174~regulation of DNA replication initiation							12.9298
GO:0006284~base-excision repair							13.4991
GO:0045786~negative regulation of cell cycle							14.5183
GO:0043065~positive regulation of apoptosis				14.8801
GO:0043068~positive regulation of programmed cell death				15.2096
GO:0022411~cellular component disassembly							15.2332
GO:0048002~antigen processing and presentation of peptide antigen								15.3084
GO:0010942~positive regulation of cell death				15.4314
GO:0042135~neurotransmitter catabolic process			16.3194
GO:0046456~icosanoid biosynthetic process								16.8045
GO:0051174~regulation of phosphorus metabolic process							17.1333
GO:0019220~regulation of phosphate metabolic process							17.1333
GO:0042493~response to drug					17.5103
GO:0031400~negative regulation of protein modification process							18.0882
GO:0006338~chromatin remodeling							18.1241
GO:0006636~unsaturated fatty acid biosynthetic process								18.2744
GO:0051310~metaphase plate congression							18.7433
GO:0006835~dicarboxylic acid transport									19.6815

## Sheet: LUAD-KEGG
	False Discovery Rate (%)
Kegg Pathway	Bianchi	Kadara	Method C	Method D	Method F	Method G	Method H	Onaitis	Son	Tomida
hsa03030:DNA replication		0.0632913					3.99021e-16
hsa04110:Cell cycle	6.04859						1.30068e-20
hsa03430:Mismatch repair							0.000138978
hsa03420:Nucleotide excision repair							0.0157132
hsa04114:Oocyte meiosis							0.21271
hsa00240:Pyrimidine metabolism							0.400664
hsa03440:Homologous recombination							1.81019
hsa03410:Base excision repair							4.14024
hsa03040:Spliceosome							9.42963
